# Supplementary material for: Antibody feedback contributes to facilitating the development of Omicron-reactive memory B cells in SARS-CoV-2 mRNA vaccinees
Source: J Exp Med. 2022 Dec 13;220(2):e20221786. doi: 10.1084/jem.20221786 (PMC9750191; doi:10.1084/jem.20221786)
Supplement: Table S1 — summarizes the human sample information. [file JEM_20221786_TableS1.xlsx]

## Sheet: Table S1
	Table S1. Sample information
			Days post-vaccination (after last dose)
	ID	Vaccine type	pre-2nd	post-2nd	pre-3rd	post-3rd	Age	Gender
	CV01	mRNA-1273	x	x	259	6	42	Female
	CV02	mRNA-1273	21	22	260	10	39	Female
	CV03	mRNA-1273	21	22	260	6	45	Male
	CV04	mRNA-1273	x	x	260	7	49	Male
	CV05	mRNA-1273	x	x	206	9	33	Female
	CV06	mRNA-1273	21	22	284	7	31	Male
	CV07	BNT162b2	x	x	260	6	35	Male
	CV08	mRNA-1273	21	22	x	x	43	Male
	CV09	mRNA-1273	x	x	260	6	35	Male
	CV10	BNT162b2	16	8	x	x	38	Male
	CV11	BNT162b2	17	9	x	x	44	Female
	CV12	BNT162b2	14	8	x	x	36	Female
	CV13	BNT162b2	21	7	x	x	25	Male
	CV14	BNT162b2	15	9	x	x	37	Female
	CV15	BNT162b2	16	7	x	x	44	Female
	CV16	BNT162b2	16	10	x	x	41	Male
	CV17	BNT162b2	18	7	x	x	24	Female
	CV18	BNT162b2	x	x	271	16	50	Female
	CV19	BNT162b2	x	x	271	16	45	Male
	CV20	BNT162b2	x	x	271	16	53	Female
	CV21	BNT162b2	x	x	271	16	41	Female
	CV22	BNT162b2	x	x	271	16	23	Female
	CV23	BNT162b2	x	x	271	16	43	Male
	CV24	BNT162b2	x	x	271	16	32	Female
	CV25	BNT162b2	x	x	271	16	25	Male
	CV26	BNT162b2	x	x	271	16	37	Male
	CV27	BNT162b2	x	x	271	16	29	Male
	CV28	BNT162b2	x	x	271	16	28	Male
	CV29	BNT162b2	x	x	271	16	62	Male
	CV30	BNT162b2	x	x	271	16	33	Male
	CV31	BNT162b2	x	x	271	16	65	Female
	CV32	BNT162b2	x	x	271	16	52	Female
	CV33	BNT162b2	x	x	271	16	27	Female
	CV34	BNT162b2	x	x	271	16	45	Male
	CV35	BNT162b2	x	x	271	16	56	Male
	average		18.0833	12.75	266.423	13.2692	39.6286
